# Supplementary material for: Bis(4-ammonio-4-methyl­pentan-2-one-κO)dioxalato-κ4 O 1,O 2-copper(II)
Source: Acta Crystallogr Sect E Struct Rep Online. 2009 Jan 14;65(Pt 2):m182. doi: 10.1107/S1600536808042396 (PMC2968265; doi:10.1107/S1600536808042396)
Supplement: Supplementary file 1 [file e-65-0m182-sup1.cif]

##############################################################################
###                                                                        ###
###        Electronic paper (Acta Crystallographica Section E)             ###
###                                                                        ###
##############################################################################
#                                                                            #
# This CIF contains the data in a paper accepted for publication in Acta     #
# Crystallographica Section E. It conforms to the requirements of Notes      #
# for Authors for Section E, and has been peer reviewed under the auspices   #
# of the IUCr Commission on Journals.                                        #
#                                                                            #
# Full details of the Crystallographic Information File format               #
# are given in the paper "The Crystallographic Information File (CIF):       #
# a New Standard Archive File for Crystallography" by S. R. Hall, F. H.      #
# Allen and I. D. Brown [Acta Cryst. (1991), A47, 655-685].                  #
#                                                                            #
# The current version of the core CIF dictionary is obtainable from          #
# ftp://ftp.iucr.org/pub/cif_core.dic. The current version number is 2.4.    #
#                                                                            #
# Software is freely available for graphical display of the structure(s) in  #
# this CIF.  For information consult the CIF home page http://www.iucr.org/  #
# cif/home.html                                                              #
#                                                                            #
# This file may be used for bona fide research purposes within the           #
# scientific community so long as proper attribution is given to the journal # 
# article from which it was obtained.                                        #
#                                                                            #
##############################################################################
                                             
data_I
_audit_creation_method     SHELXL-97
_chemical_name_systematic
;
Bis(4-ammonio-4-methylpentan-2-one-\k<i>O</i>)dioxalato-
\k^4^<i>O</i>^1^,<i>O</i>^2^)copper(II)
;
_chemical_name_common     ?
_chemical_formula_moiety     'C16 H28 Cu N2 O10'
_chemical_formula_sum     'C16 H28 Cu N2 O10'
_chemical_formula_iupac     '[Cu (C2 O4)2 (C6 H14 N O)2]'
_chemical_formula_weight     471.94
_chemical_melting_point     ?
_symmetry_cell_setting     monoclinic
_symmetry_space_group_name_H-M     'C 2/m'
loop_
    _symmetry_equiv_pos_as_xyz
    'x, y, z'
    '-x, y, -z'
    'x+1/2, y+1/2, z'
    '-x+1/2, y+1/2, -z'
    '-x, -y, -z'
    'x, -y, z'
    '-x+1/2, -y+1/2, -z'
    'x+1/2, -y+1/2, z'
_cell_length_a     13.639(3)
_cell_length_b     7.9749(16)
_cell_length_c     10.958(2)
_cell_angle_alpha     90.00
_cell_angle_beta     113.27(3)
_cell_angle_gamma     90.00
_cell_volume     1094.9(4)
_cell_formula_units_Z     2
_cell_measurement_reflns_used     2107
_cell_measurement_theta_min     3.3
_cell_measurement_theta_max     27.9
_cell_measurement_temperature     113(2)
_exptl_crystal_description     prism
_exptl_crystal_colour     colorless
_exptl_crystal_size_max     0.16
_exptl_crystal_size_mid     0.14
_exptl_crystal_size_min     0.14
_exptl_crystal_density_diffrn     1.432
_exptl_crystal_density_meas     ?
_exptl_crystal_density_method     'not measured'
_exptl_crystal_F_000     494
_exptl_absorpt_coefficient_mu     1.050
_exptl_absorpt_correction_type     multi-scan
_exptl_absorpt_process_details     '(CrystalClear; Rigaku, 2005)'
_exptl_absorpt_correction_T_min     0.8500
_exptl_absorpt_correction_T_max     0.8670
_exptl_special_details
;
;
_diffrn_ambient_temperature     113(2)
_diffrn_radiation_type     MoK\a
_diffrn_radiation_wavelength     0.71073
_diffrn_radiation_source     'rotating anode'
_diffrn_radiation_monochromator     confocal
_diffrn_measurement_device_type     'Rigaku Saturn CCD area-detector'
_diffrn_measurement_method     '\w and \f'
_diffrn_detector_area_resol_mean     7.31
_diffrn_reflns_number     4513
_diffrn_reflns_av_R_equivalents     0.0325
_diffrn_reflns_av_sigmaI/netI     0.0422
_diffrn_reflns_theta_min     3.25
_diffrn_reflns_theta_max     27.85
_diffrn_reflns_theta_full     27.85
_diffrn_measured_fraction_theta_max     0.992
_diffrn_measured_fraction_theta_full     0.992
_diffrn_reflns_limit_h_min     -17
_diffrn_reflns_limit_h_max     17
_diffrn_reflns_limit_k_min     -10
_diffrn_reflns_limit_k_max     9
_diffrn_reflns_limit_l_min     -12
_diffrn_reflns_limit_l_max     14
_diffrn_standards_number     0
_diffrn_standards_interval_count     0
_diffrn_standards_interval_time     0
_diffrn_standards_decay_%     0
_refine_special_details
;
 Refinement of F^2^ against ALL reflections.  The weighted R-factor wR and
 goodness of fit S are based on F^2^, conventional R-factors R are based
 on F, with F set to zero for negative F^2^. The threshold expression of
 F^2^ > 2sigma(F^2^) is used only for calculating R-factors(gt) etc. and is
 not relevant to the choice of reflections for refinement.  R-factors based
 on F^2^ are statistically about twice as large as those based on F, and R-
 factors based on ALL data will be even larger.
;
_reflns_number_total     1394
_reflns_number_gt     1247
_reflns_threshold_expression     I>2\s(I)
_refine_ls_structure_factor_coef     Fsqd
_refine_ls_matrix_type     full
_refine_ls_R_factor_all     0.0286
_refine_ls_R_factor_gt     0.0262
_refine_ls_wR_factor_gt     0.0748
_refine_ls_wR_factor_ref     0.0754
_refine_ls_goodness_of_fit_ref     1.107
_refine_ls_restrained_S_all     1.107
_refine_ls_number_reflns     1394
_refine_ls_number_parameters     83
_refine_ls_number_restraints     0
_refine_ls_hydrogen_treatment     mixed
_refine_ls_weighting_scheme     calc
_refine_ls_weighting_details
         'calc w=1/[\s^2^(Fo^2^)+(0.0374P)^2^+0.4743P] where P=(Fo^2^+2Fc^2^)/3'
_atom_sites_solution_hydrogens     geom
_atom_sites_solution_primary     direct
_atom_sites_solution_secondary     difmap
_refine_ls_shift/su_max     0.001
_refine_ls_shift/su_mean     0.000
_refine_diff_density_max     0.314
_refine_diff_density_min     -0.450
_refine_ls_extinction_method     none
_refine_ls_extinction_coef     ?
loop_
    _atom_type_symbol
    _atom_type_description
    _atom_type_scat_dispersion_real
    _atom_type_scat_dispersion_imag
    _atom_type_scat_source
    'C' 'C' 0.0033 0.0016
                         'International Tables Vol C Tables 4.2.6.8 and 6.1.1.4'
    'H' 'H' 0.0000 0.0000
                         'International Tables Vol C Tables 4.2.6.8 and 6.1.1.4'
    'N' 'N' 0.0061 0.0033
                         'International Tables Vol C Tables 4.2.6.8 and 6.1.1.4'
    'O' 'O' 0.0106 0.0060
                         'International Tables Vol C Tables 4.2.6.8 and 6.1.1.4'
    'Cu' 'Cu' 0.3201 1.2651
                         'International Tables Vol C Tables 4.2.6.8 and 6.1.1.4'
_computing_data_collection     'CrystalClear (Rigaku, 2005)'
_computing_cell_refinement     'CrystalClear (Rigaku, 2005)'
_computing_data_reduction     'CrystalClear (Rigaku, 2005)'
_computing_structure_solution     'SHELXS97 (Sheldrick, 2008)'
_computing_structure_refinement     'SHELXL97 (Sheldrick, 2008)'
_computing_molecular_graphics     'SHELXTL (Sheldrick, 2008)'
_computing_publication_material     'CrystalStructure (Rigaku, 2005)'
loop_
    _atom_site_type_symbol
    _atom_site_label
    _atom_site_fract_x
    _atom_site_fract_y
    _atom_site_fract_z
    _atom_site_U_iso_or_equiv
    _atom_site_adp_type
    _atom_site_calc_flag
    _atom_site_refinement_flags
    _atom_site_occupancy
    _atom_site_disorder_assembly
    _atom_site_disorder_group
    Cu Cu1 0.5000 0.5000 0.5000 0.01576(13) Uani d S 1 . .
    O O1 0.44732(8) 0.33564(13) 0.35854(10) 0.0177(2) Uani d . 1 . .
    O O2 0.36121(9) 0.32743(14) 0.13800(10) 0.0200(2) Uani d . 1 . .
    N N1 0.76865(14) 0.5000 0.11200(17) 0.0153(4) Uani d S 1 . .
    H H1A 0.727(2) 0.5000 0.029(3) 0.023 Uiso d S 1 . .
    H H1B 0.8108(14) 0.412(2) 0.1262(17) 0.023 Uiso d . 1 . .
    O O3 0.67707(15) 0.5000 0.45267(19) 0.0361(4) Uani d S 1 . .
    C C1 0.40342(10) 0.40251(18) 0.24483(13) 0.0142(3) Uani d . 1 . .
    C C2 0.8619(2) 0.5000 0.5942(2) 0.0320(6) Uani d S 1 . .
    H H2A 0.8364 0.5000 0.6642 0.048 Uiso d SR 1 . .
    H H2B 0.9045 0.4017 0.6013 0.048 Uiso d R 1 . .
    C C3 0.76883(19) 0.5000 0.4625(2) 0.0216(5) Uani d S 1 . .
    C C4 0.80035(16) 0.5000 0.3451(2) 0.0170(4) Uani d S 1 . .
    H H4A 0.8441 0.4031 0.3524 0.020 Uiso d R 1 . .
    C C5 0.71136(16) 0.5000 0.2061(2) 0.0168(4) Uani d S 1 . .
    C C6 0.64379(13) 0.6585(2) 0.17734(17) 0.0274(4) Uani d . 1 . .
    H H6A 0.5934 0.6585 0.0841 0.041 Uiso calc R 1 . .
    H H6B 0.6903 0.7570 0.1944 0.041 Uiso calc R 1 . .
    H H6C 0.6042 0.6620 0.2349 0.041 Uiso calc R 1 . .
loop_
    _atom_site_aniso_label
    _atom_site_aniso_U_11
    _atom_site_aniso_U_22
    _atom_site_aniso_U_33
    _atom_site_aniso_U_12
    _atom_site_aniso_U_13
    _atom_site_aniso_U_23
    Cu1 0.0216(2) 0.00972(19) 0.01316(19) 0.000 0.00386(14) 0.000
    O1 0.0239(6) 0.0113(5) 0.0155(5) -0.0008(4) 0.0053(4) 0.0002(4)
    O2 0.0245(6) 0.0152(6) 0.0166(5) -0.0027(4) 0.0042(4) -0.0028(4)
    N1 0.0160(9) 0.0143(9) 0.0147(8) 0.000 0.0052(7) 0.000
    O3 0.0348(10) 0.0458(12) 0.0400(10) 0.000 0.0280(9) 0.000
    C1 0.0133(7) 0.0114(7) 0.0189(7) -0.0013(5) 0.0074(6) -0.0009(5)
    C2 0.0452(15) 0.0325(14) 0.0208(11) 0.000 0.0156(11) 0.000
    C3 0.0303(12) 0.0149(10) 0.0248(11) 0.000 0.0165(9) 0.000
    C4 0.0168(10) 0.0172(10) 0.0189(10) 0.000 0.0089(8) 0.000
    C5 0.0152(10) 0.0172(11) 0.0200(10) 0.000 0.0092(8) 0.000
    C6 0.0222(8) 0.0298(10) 0.0326(9) 0.0100(7) 0.0133(7) 0.0059(7)
_geom_special_details
;
 All esds (except the esd in the dihedral angle between two l.s. planes)
 are estimated using the full covariance matrix.  The cell esds are taken
 into account individually in the estimation of esds in distances, angles
 and torsion angles; correlations between esds in cell parameters are only
 used when they are defined by crystal symmetry.  An approximate (isotropic)
 treatment of cell esds is used for estimating esds involving l.s. planes.
;
loop_
    _geom_bond_atom_site_label_1
    _geom_bond_atom_site_label_2
    _geom_bond_site_symmetry_2
    _geom_bond_distance
    _geom_bond_publ_flag
    Cu1 O1 6_565 1.9383(11) ?
    Cu1 O1 . 1.9383(11) y
    Cu1 O1 5_666 1.9383(11) ?
    Cu1 O1 2_656 1.9383(11) ?
    Cu1 O3 . 2.663(2) ?
    Cu1 O3 . 2.663(2) 2_656
    O1 C1 . 1.2672(17) ?
    O2 C1 . 1.2361(17) ?
    N1 C5 . 1.520(3) ?
    N1 H1A . 0.86(3) ?
    N1 H1B . 0.883(18) ?
    O3 C3 . 1.213(3) ?
    C1 C1 6_565 1.555(3) ?
    C2 C3 . 1.499(3) ?
    C2 H2A . 0.9601 ?
    C2 H2B . 0.9600 ?
    C3 C4 . 1.508(3) ?
    C4 C5 . 1.528(3) ?
    C4 H4A . 0.9601 ?
    C5 C6 . 1.522(2) ?
    C5 C6 6_565 1.522(2) ?
    C6 H6A . 0.9800 ?
    C6 H6B . 0.9800 ?
    C6 H6C . 0.9800 ?
loop_
    _geom_angle_atom_site_label_1
    _geom_angle_atom_site_label_2
    _geom_angle_atom_site_label_3
    _geom_angle_site_symmetry_1
    _geom_angle_site_symmetry_3
    _geom_angle
    _geom_angle_publ_flag
    O1 Cu1 O1 6_565 . 85.10(6) ?
    O1 Cu1 O1 6_565 5_666 94.90(6) ?
    O1 Cu1 O1 . 5_666 179.999(2) y
    O1 Cu1 O1 6_565 2_656 180 n
    O1 Cu1 O1 . 2_656 94.90(6) y
    O1 Cu1 O1 5_666 2_656 85.10(6) y
    C1 O1 Cu1 . . 112.56(10) ?
    C5 N1 H1A . . 114.0(17) ?
    C5 N1 H1B . . 110.8(11) ?
    H1A N1 H1B . . 107.6(14) ?
    O2 C1 O1 . . 126.13(14) ?
    O2 C1 C1 . 6_565 118.98(8) ?
    O1 C1 C1 . 6_565 114.89(8) ?
    C3 C2 H2A . . 109.5 ?
    C3 C2 H2B . . 109.5 ?
    H2A C2 H2B . . 109.5 ?
    O3 C3 C2 . . 122.5(2) ?
    O3 C3 C4 . . 123.8(2) ?
    C2 C3 C4 . . 113.71(19) ?
    C3 C4 C5 . . 117.95(18) ?
    C3 C4 H4A . . 107.8 ?
    C5 C4 H4A . . 107.8 ?
    N1 C5 C6 . . 106.94(11) ?
    N1 C5 C6 . 6_565 106.94(11) ?
    C6 C5 C6 . 6_565 112.28(19) ?
    N1 C5 C4 . . 104.95(16) ?
    C6 C5 C4 . . 112.57(11) ?
    C6 C5 C4 6_565 . 112.57(11) ?
    C5 C6 H6A . . 109.5 ?
    C5 C6 H6B . . 109.5 ?
    H6A C6 H6B . . 109.5 ?
    C5 C6 H6C . . 109.5 ?
    H6A C6 H6C . . 109.5 ?
    H6B C6 H6C . . 109.5 ?
loop_
    _geom_torsion_atom_site_label_1
    _geom_torsion_atom_site_label_2
    _geom_torsion_atom_site_label_3
    _geom_torsion_atom_site_label_4
    _geom_torsion_site_symmetry_1
    _geom_torsion_site_symmetry_2
    _geom_torsion_site_symmetry_3
    _geom_torsion_site_symmetry_4
    _geom_torsion
    _geom_torsion_publ_flag
    O1 Cu1 O1 C1 6_565 . . . -1.03(11) ?
    O1 Cu1 O1 C1 5_666 . . . -71(11) ?
    O1 Cu1 O1 C1 2_656 . . . 178.97(11) ?
    Cu1 O1 C1 O2 . . . . -178.41(11) ?
    Cu1 O1 C1 C1 . . . 6_565 0.84(9) ?
    O3 C3 C4 C5 . . . . 0.0 ?
    C2 C3 C4 C5 . . . . 180.0 ?
    C3 C4 C5 N1 . . . . 180.0 ?
    C3 C4 C5 C6 . . . . 64.06(12) ?
    C3 C4 C5 C6 . . . 6_565 -64.06(12) ?
loop_
    _geom_hbond_atom_site_label_D
    _geom_hbond_atom_site_label_H
    _geom_hbond_atom_site_label_A
    _geom_hbond_site_symmetry_A
    _geom_hbond_distance_DH
    _geom_hbond_distance_HA
    _geom_hbond_distance_DA
    _geom_hbond_angle_DHA
    N1 H1A O2 2_655 0.86(3) 2.23(2) 2.950(2) 141.8(5)
    N1 H1A O2 5_665 0.86(3) 2.23(2) 2.950(2) 141.8(5)
    N1 H1B O2 8 0.883(18) 2.014(19) 2.8651(14) 161.5(16)
data_global
_journal_date_recd_electronic     2008-08-04
_journal_date_accepted     2008-12-12
_journal_name_full     'Acta Crystallographica, Section E'
_journal_year     2009
_journal_volume     65
_journal_issue      2
_journal_page_first     m182
_journal_page_last     m182
_journal_paper_category     QM
_journal_coeditor_code     JH2070
_publ_contact_author_name     'Professor Wenjun Wu'
_publ_contact_author_address
;
Institute of Pesticide Science
Northwest Agricultural&Forestry University
YangLing
Shaanxi, 712100
People's Republic of China
;
_publ_contact_author_email     'wenjun_wu@263.net'
_publ_contact_author_fax     '86 029 87093987'
_publ_contact_author_phone     '86 029 87093987'
_publ_section_title
;\
Bis(4-ammonio-4-methylpentan-2-one-\k<i>O</i>)dioxalato-\
\k^4^<i>O</i>^1^,<i>O</i>^2^)copper(II)
;
loop_
    _publ_author_name
    _publ_author_footnote
    _publ_author_address
    'Ji, Zhiqin' .
;
Institute of Pesticide Science
Northwest Agricultural & Forestry University
YangLing
Shaanxi 712100
People's Republic of China
;
    'Wei, Shaopeng' .
;
Institute of Pesticide Science
Northwest Agricultural & Forestry University
YangLing
Shaanxi 712100
People's Republic of China
;
    'Wu, Wenjun' .
;
Institute of Pesticide Science
Northwest Agricultural & Forestry University
YangLing
Shaanxi 712100
People's Republic of China
;
