# Supplementary material for: Bis(4-ammonio-4-methyl­pentan-2-one-κO)dioxalato-κ4 O 1,O 2-copper(II)
Source: Acta Crystallogr Sect E Struct Rep Online. 2009 Jan 14;65(Pt 2):m182. doi: 10.1107/S1600536808042396 (PMC2968265; doi:10.1107/S1600536808042396)
Supplement: Supplementary file 2 [file e-65-0m182-Isup2.hkl]

# 
# h,k,l, Fc-squared, Fo-squared, sigma(Fo-squared) and status flag 
# 
data_I 
_shelx_title ' sa in C2/m' 
_shelx_refln_list_code          4 
_shelx_F_calc_maximum      115.84 
_exptl_crystal_F_000       494.00 
_reflns_d_resolution_high  0.7608 
 
loop_ 
 _symmetry_equiv_pos_as_xyz 
 'x, y, z' 
 '-x, y, -z' 
 'x+1/2, y+1/2, z' 
 '-x+1/2, y+1/2, -z' 
 '-x, -y, -z' 
 'x, -y, z' 
 '-x+1/2, -y+1/2, -z' 
 'x+1/2, -y+1/2, z' 
 
_cell_length_a    13.6386 
_cell_length_b     7.9749 
_cell_length_c    10.9578 
_cell_angle_alpha  90.000 
_cell_angle_beta  113.273 
_cell_angle_gamma  90.000 
 
_shelx_F_squared_multiplier     1.000 
 
loop_ 
 _refln_index_h 
 _refln_index_k 
 _refln_index_l 
 _refln_F_squared_calc 
 _refln_F_squared_meas 
 _refln_F_squared_sigma 
 _refln_observed_status 
   2   0   0      302.35      234.31     20.88 o 
   4   0   0      699.71      882.78     16.66 o 
   6   0   0     1724.18     1688.13     43.43 o 
   8   0   0     1224.52     1257.38     48.94 o 
  10   0   0       12.68       43.30     43.18 o 
  12   0   0       23.56       27.29     31.52 o 
  14   0   0      814.15      811.58     58.85 o 
  16   0   0       24.14       23.23     24.78 o 
   3   1   0     1321.30     1134.61     12.21 o 
   5   1   0       81.57       71.98      2.89 o 
   7   1   0     2155.73     1955.28     50.22 o 
   9   1   0      109.53      105.82      5.85 o 
  11   1   0      777.08      791.56     43.16 o 
  13   1   0      146.82      134.64     11.32 o 
  15   1   0      205.45      207.74     17.11 o 
   2   2   0     1804.41     1881.94     21.42 o 
   4   2   0     7588.34     7246.84     67.48 o 
   6   2   0      778.33      704.79      9.97 o 
   8   2   0      665.94      654.74     16.59 o 
  10   2   0     2541.79     2657.04     69.38 o 
  12   2   0      525.15      526.04     23.41 o 
  14   2   0      103.46      113.57     14.21 o 
  16   2   0       28.12       24.28     19.03 o 
   1   3   0     3143.23     3398.49     25.35 o 
   3   3   0     6912.09     6751.21     41.69 o 
   5   3   0     4427.79     4200.58     36.43 o 
   7   3   0      346.03      341.95     10.03 o 
   9   3   0      897.47      918.85     28.27 o 
  11   3   0     3955.86     4038.86    135.28 o 
  13   3   0       27.23       35.73     23.41 o 
  15   3   0       23.55       16.76     22.65 o 
   0   4   0     2121.64     2013.43     47.79 o 
   2   4   0      874.66     1086.38     19.35 o 
   4   4   0     7120.18     7588.09     79.27 o 
   6   4   0     1621.83     1639.31     26.38 o 
   8   4   0      486.38      531.50     16.57 o 
  10   4   0     1085.74     1094.72     25.85 o 
  12   4   0      203.32      219.81     16.71 o 
  14   4   0      205.47      198.04     14.81 o 
   1   5   0     2362.56     2273.28     64.12 o 
   3   5   0      731.21      829.89     30.90 o 
   5   5   0     1501.53     1510.76     39.82 o 
   7   5   0     1980.44     2175.00     93.50 o 
   9   5   0       18.42       10.78     10.03 o 
  11   5   0       58.72       56.79     22.79 o 
  13   5   0      115.75      104.11     15.54 o 
   0   6   0    13418.81    14049.91   8233.07 o 
   2   6   0       65.08       62.70      9.88 o 
   4   6   0      739.74      770.99     31.63 o 
   6   6   0     1472.08     1373.20     72.00 o 
   8   6   0      494.08      545.71     28.73 o 
  10   6   0      172.49      172.02     25.02 o 
  12   6   0       25.92       27.62     13.35 o 
   1   7   0     1528.05     1657.86     64.83 o 
   3   7   0      627.48      624.06     31.78 o 
   5   7   0      505.08      500.08     26.54 o 
   7   7   0      840.37      901.97     54.96 o 
   9   7   0        3.05        3.58      5.03 o 
  11   7   0       74.49       67.43     13.83 o 
   0   8   0     1340.31     1447.77     75.08 o 
   2   8   0        4.60        3.98      9.10 o 
   4   8   0     1337.53     1350.10     58.15 o 
   6   8   0      148.13      124.69     15.97 o 
   8   8   0      228.17      243.26     26.97 o 
  10   8   0      700.82      738.02     46.21 o 
   1   9   0        4.39        2.73      7.68 o 
   3   9   0      814.84      813.14     40.54 o 
   5   9   0      185.48      217.62     19.77 o 
   7   9   0       90.12       78.26     18.13 o 
   0  10   0     1056.80      964.24     66.75 o 
   2  10   0        3.36        5.08     10.36 o 
   4  10   0      413.57      404.35     26.22 o 
 -16   0   1       62.04       64.72     12.17 o 
 -14   0   1        7.52        9.99     11.04 o 
 -12   0   1      459.78      459.41     23.40 o 
 -10   0   1      895.11      902.49     57.78 o 
  -8   0   1      294.77      434.07     23.19 o 
  -6   0   1     3365.83     3205.58     77.09 o 
   2   0   1      593.72      549.92     21.82 o 
   4   0   1      536.91      487.72      7.02 o 
   6   0   1      464.34      459.27      7.12 o 
   8   0   1       29.32       34.08      9.10 o 
  10   0   1      584.63      628.56     40.49 o 
  12   0   1      354.08      339.01     34.98 o 
  14   0   1       25.02       22.42     38.31 o 
 -15   1   1        1.86        3.51      4.47 o 
 -13   1   1      468.72      500.42     23.46 o 
 -11   1   1      824.70      794.97     17.63 o 
  -9   1   1      272.18      271.91      8.39 o 
  -7   1   1       30.99       31.78      2.48 o 
  -5   1   1     4069.23     3789.47     29.11 o 
  -1   1   1       38.87       62.03      1.70 o 
   1   1   1     5783.29     4868.01     53.80 o 
   3   1   1       21.50       30.59      2.63 o 
   5   1   1     3164.99     2954.03     23.38 o 
   7   1   1      776.92      802.25     18.84 o 
   9   1   1       77.46       99.55      6.38 o 
  11   1   1     1222.40     1284.23     63.42 o 
  13   1   1       35.17       35.99     12.81 o 
  15   1   1       85.18       86.26     13.81 o 
 -16   2   1      121.01      122.73     12.69 o 
 -14   2   1      739.43      769.05     35.39 o 
 -12   2   1      858.96      935.12     35.23 o 
 -10   2   1      515.98      567.83     18.59 o 
  -8   2   1      345.22      309.21      7.22 o 
  -6   2   1     5588.26     5452.16     90.19 o 
  -4   2   1       50.97       76.83      2.63 o 
  -2   2   1        9.84       15.36      1.42 o 
   2   2   1      955.56      874.95     12.36 o 
   4   2   1      234.32      199.44      4.91 o 
   6   2   1     3996.21     3945.61     52.07 o 
   8   2   1     2675.91     2607.64     65.80 o 
  10   2   1      620.55      601.23     26.89 o 
  12   2   1      146.38      141.39     12.81 o 
  14   2   1       50.45       50.11     12.13 o 
 -15   3   1      229.16      230.64     16.72 o 
 -13   3   1     1275.05     1332.82     52.76 o 
 -11   3   1      378.87      403.35     20.04 o 
  -9   3   1     1184.78     1185.19     41.04 o 
  -7   3   1     3162.06     3131.13     73.07 o 
  -5   3   1       16.41       47.95      2.52 o 
  -3   3   1       19.78       23.46      1.79 o 
  -1   3   1       73.24      126.12      3.69 o 
   1   3   1    10023.99     9308.20     65.39 o 
   3   3   1       13.67        6.81      2.05 o 
   5   3   1     3999.12     3732.34     56.75 o 
   7   3   1     4963.27     5145.28     71.04 o 
   9   3   1      500.67      536.31     15.70 o 
  11   3   1      704.05      707.44     27.81 o 
  13   3   1      146.88      174.39     17.31 o 
  15   3   1       44.46       47.21     26.71 o 
 -14   4   1      235.01      241.79     15.87 o 
 -12   4   1      196.52      197.35     12.70 o 
 -10   4   1      879.28      900.29     32.01 o 
  -8   4   1     1122.37     1161.12     37.91 o 
  -6   4   1     2917.44     2920.65     68.04 o 
  -4   4   1       12.98       17.99      7.51 o 
  -2   4   1      138.41      190.86      6.20 o 
   0   4   1     4567.64     4506.89     62.20 o 
   2   4   1     2206.50     2016.67     30.80 o 
   4   4   1      822.97      841.36     16.31 o 
   6   4   1     2707.54     2569.44     60.22 o 
   8   4   1      876.30      896.83     33.48 o 
  10   4   1      252.77      260.37     14.87 o 
  12   4   1      462.38      461.06     24.44 o 
  14   4   1      216.85      222.77     21.18 o 
 -13   5   1        2.57        4.22      6.95 o 
 -11   5   1      239.17      245.03     16.95 o 
  -9   5   1     1223.46     1098.15     28.70 o 
  -7   5   1      909.42      976.31     42.81 o 
  -5   5   1      452.24      441.81     23.25 o 
  -3   5   1     4289.83     4138.25     79.12 o 
  -1   5   1      230.35      215.22     10.95 o 
   1   5   1     2928.03     2912.00    187.46 o 
   3   5   1     1121.33     1118.30     26.96 o 
   5   5   1     1939.30     2000.22     43.29 o 
   7   5   1       18.53       20.96      9.66 o 
   9   5   1       63.70       61.37      7.57 o 
  11   5   1     1069.72     1010.39     57.72 o 
  13   5   1      500.76      510.90     32.58 o 
 -12   6   1        4.81        6.50      7.49 o 
 -10   6   1      613.79      578.05     34.04 o 
  -8   6   1      158.25      168.81     14.76 o 
  -6   6   1     1608.57     1681.70     61.91 o 
  -4   6   1     2480.22     2435.28     88.24 o 
  -2   6   1     1446.03     1568.88     57.85 o 
   0   6   1     1599.41     1689.69     46.54 o 
   2   6   1     1401.21     1435.36     47.72 o 
   4   6   1     1134.14     1264.13     45.79 o 
   6   6   1       22.11       21.77     10.99 o 
   8   6   1       78.07       82.02     19.63 o 
  10   6   1      219.31      226.22     19.70 o 
  12   6   1      572.61      518.69     34.32 o 
 -11   7   1      103.69      110.70     14.06 o 
  -9   7   1      268.08      231.02     20.24 o 
  -7   7   1      513.08      594.91     42.47 o 
  -5   7   1      677.50      669.18     35.62 o 
  -3   7   1     2480.45     2673.81    133.63 o 
  -1   7   1      105.98      106.97     11.39 o 
   1   7   1     1963.71     2108.40    133.82 o 
   3   7   1      550.52      570.85     44.46 o 
   5   7   1      452.93      499.11     29.14 o 
   7   7   1       31.10       33.33     24.01 o 
   9   7   1       18.24       23.73     13.36 o 
  11   7   1      625.34      645.94     39.01 o 
 -10   8   1       98.45       84.30     54.45 o 
  -8   8   1      160.16      161.40     22.38 o 
  -6   8   1     1060.41     1101.04     53.56 o 
  -4   8   1      101.82      103.51     15.24 o 
  -2   8   1       31.34       41.61     30.39 o 
   0   8   1     1161.77     1145.80     53.70 o 
   2   8   1      566.38      560.38     35.04 o 
   4   8   1      168.42      181.58     17.08 o 
   6   8   1      509.21      496.04     24.72 o 
   8   8   1      727.58      731.10     45.25 o 
  10   8   1      285.39      288.93     30.29 o 
  -7   9   1      344.10      366.30     46.38 o 
  -5   9   1       22.22       19.45     22.59 o 
  -3   9   1      258.85      278.65     24.00 o 
  -1   9   1       20.96       22.76     20.02 o 
   1   9   1      806.62      790.88     35.00 o 
   3   9   1       11.44        9.28      9.66 o 
   5   9   1      609.46      642.62     36.41 o 
   7   9   1     1366.83     1367.84     74.71 o 
  -4  10   1       95.98       77.82     16.80 o 
  -2  10   1      296.70      294.51     22.02 o 
   0  10   1      416.40      358.73     24.96 o 
   2  10   1       13.87       11.16      9.87 o 
   4  10   1      131.02       98.49     17.18 o 
 -16   0   2      512.05      477.92     31.99 o 
 -14   0   2       24.88       28.28     24.27 o 
 -12   0   2      790.89      783.64     80.97 o 
 -10   0   2       26.93       27.06      9.66 o 
  -8   0   2      859.81      742.15     18.11 o 
  -2   0   2      270.17      271.90      6.63 o 
   0   0   2      106.97      112.43      3.46 o 
   2   0   2     1149.31     1154.81     13.27 o 
   4   0   2     1341.37     1268.75     17.21 o 
   6   0   2       26.69       35.96      3.13 o 
   8   0   2      867.13      859.15     29.74 o 
  10   0   2      588.71      580.01     43.56 o 
  12   0   2      501.87      467.39     49.58 o 
  14   0   2      398.50      437.41     43.30 o 
 -17   1   2      139.17      140.78     15.72 o 
 -15   1   2      416.36      427.13     18.79 o 
 -13   1   2        3.34        5.68      5.47 o 
 -11   1   2      879.65      844.75     19.77 o 
  -9   1   2      281.35      297.79      9.59 o 
  -7   1   2     1763.60     1800.08     30.66 o 
  -3   1   2     6567.14     5894.42     83.59 o 
  -1   1   2      865.81      770.60     13.74 o 
   1   1   2        9.45       15.72      2.47 o 
   3   1   2     1638.76     1481.78     25.04 o 
   5   1   2      916.44      897.07     20.98 o 
   7   1   2     2083.86     2063.80     29.51 o 
   9   1   2        4.85        6.40      3.04 o 
  11   1   2     1103.85     1174.42     47.55 o 
  13   1   2      228.46      221.60     15.81 o 
  15   1   2      257.37      249.30     19.14 o 
 -16   2   2      827.67      832.92     31.04 o 
 -14   2   2       61.75       62.13     18.10 o 
 -12   2   2     1104.22     1051.78     32.15 o 
 -10   2   2      216.13      244.18     10.85 o 
  -8   2   2      685.70      610.91     12.37 o 
  -6   2   2     1649.40     1708.91     29.23 o 
  -4   2   2      524.11      443.91      8.53 o 
  -2   2   2       90.87      103.83      2.64 o 
   0   2   2     7326.42     6615.92     41.70 o 
   2   2   2     2080.76     1979.62     16.04 o 
   4   2   2     2895.89     2950.62     67.80 o 
   6   2   2     3118.86     3172.06     41.14 o 
   8   2   2     1489.39     1487.38     24.48 o 
  10   2   2        6.11        5.48      5.14 o 
  12   2   2      215.35      199.49     14.25 o 
  14   2   2      289.29      259.40     17.45 o 
 -15   3   2      721.77      736.30     33.86 o 
 -13   3   2      175.44      170.71     11.92 o 
 -11   3   2     1157.54     1187.33     27.44 o 
  -9   3   2      915.47      975.00     23.74 o 
  -7   3   2      140.82      168.27      5.05 o 
  -5   3   2      193.59      262.92      6.27 o 
  -3   3   2       10.09       23.31      2.40 o 
  -1   3   2     7011.59     6589.28     80.55 o 
   1   3   2     4198.30     3964.88     37.12 o 
   3   3   2     2069.66     2041.74     25.80 o 
   5   3   2     3690.73     3629.53     59.01 o 
   7   3   2     5120.50     5015.58     80.80 o 
   9   3   2       51.61       55.00      7.67 o 
  11   3   2      358.57      354.26     19.00 o 
  13   3   2      124.52      115.70     18.85 o 
 -16   4   2      253.75      226.62     22.45 o 
 -14   4   2       30.85       44.60     10.14 o 
 -12   4   2     1645.74     1616.54     51.64 o 
 -10   4   2      319.81      366.40     16.49 o 
  -8   4   2      461.93      428.47     14.68 o 
  -6   4   2      631.27      707.34     15.40 o 
  -4   4   2        9.51        8.64      5.00 o 
  -2   4   2      455.05      446.18     10.30 o 
   0   4   2     6769.64     6289.81     89.34 o 
   2   4   2     2783.64     2777.08     33.61 o 
   4   4   2     1026.34     1065.96     33.28 o 
   6   4   2      597.14      633.10     18.61 o 
   8   4   2     1788.81     1914.74     38.43 o 
  10   4   2      246.23      273.54     13.69 o 
  12   4   2      167.50      183.51     33.34 o 
  14   4   2       79.20       75.89     20.26 o 
 -13   5   2       35.82       40.22     10.40 o 
 -11   5   2     1285.04     1309.82     40.80 o 
  -9   5   2      695.19      694.73     23.46 o 
  -7   5   2      508.33      533.94     20.69 o 
  -5   5   2     1645.77     1616.99     53.46 o 
  -3   5   2     1200.15     1248.28     31.04 o 
  -1   5   2     1677.98     1566.28     35.70 o 
   1   5   2     2040.36     2027.45     36.19 o 
   3   5   2      889.47      910.13     19.78 o 
   5   5   2       33.65       35.30     18.60 o 
   7   5   2      537.28      552.62     18.75 o 
   9   5   2      275.96      265.02     20.90 o 
  11   5   2     1599.26     1641.76    114.67 o 
  13   5   2       48.80       60.90     20.27 o 
 -14   6   2      113.12       99.93     27.42 o 
 -12   6   2      872.09      852.42     61.82 o 
 -10   6   2      401.74      419.58     27.61 o 
  -8   6   2      450.33      401.74     24.15 o 
  -6   6   2     2032.77     2104.06     77.77 o 
  -4   6   2     2476.38     2619.94    125.21 o 
  -2   6   2      700.57      702.85     25.50 o 
   0   6   2     1316.71     1356.75     37.93 o 
   2   6   2      792.74      808.73     27.07 o 
   4   6   2       35.79       41.93     10.69 o 
   6   6   2      246.59      225.13     13.98 o 
   8   6   2      669.70      672.21     40.35 o 
  10   6   2     1029.45     1005.04     45.49 o 
  12   6   2      445.92      439.17     44.25 o 
 -13   7   2        4.90        7.56     11.27 o 
 -11   7   2      653.65      706.97     60.09 o 
  -9   7   2      579.68      606.40     38.18 o 
  -7   7   2      349.26      349.64     32.93 o 
  -5   7   2      826.30      946.40     38.20 o 
  -3   7   2     1386.80     1478.64     66.65 o 
  -1   7   2     1056.12     1079.00     32.55 o 
   1   7   2      303.48      309.01     17.87 o 
   3   7   2      330.04      328.65     17.67 o 
   5   7   2       63.95       84.39     12.92 o 
   7   7   2      486.42      552.07     40.36 o 
   9   7   2       24.12       25.03     16.28 o 
  11   7   2      885.40      815.40     55.18 o 
 -10   8   2       98.18       77.13     94.04 o 
  -8   8   2      326.25      332.21     23.99 o 
  -6   8   2      240.33      303.09     21.52 o 
  -4   8   2      141.05      154.29     13.08 o 
  -2   8   2      554.78      535.00     30.41 o 
   0   8   2      790.04      706.09     36.55 o 
   2   8   2      232.77      250.38     17.94 o 
   4   8   2      811.49      851.37     45.34 o 
   6   8   2      634.29      712.62     34.53 o 
   8   8   2      445.68      419.19     52.21 o 
  -9   9   2       87.69       75.46     20.76 o 
  -7   9   2      146.53      126.97     23.19 o 
  -5   9   2       51.60       58.01     12.22 o 
  -3   9   2      129.16      126.15     14.02 o 
  -1   9   2      447.35      419.98     26.73 o 
   1   9   2      251.54      223.09     16.67 o 
   3   9   2      618.81      608.09     41.80 o 
   5   9   2     1041.95     1087.71     52.26 o 
   7   9   2     1298.16     1254.42     77.85 o 
  -4  10   2      160.18      133.24     20.87 o 
  -2  10   2       35.81       43.55     12.33 o 
   0  10   2      199.58      169.67     17.25 o 
   2  10   2      367.57      383.40     34.08 o 
 -16   0   3       42.50       41.88     14.09 o 
 -14   0   3      473.59      498.56     44.14 o 
 -12   0   3       34.51       28.88     12.25 o 
 -10   0   3     2229.15     2167.74    106.31 o 
  -8   0   3     8944.69     8082.38    164.46 o 
  -6   0   3    12925.82    11790.74    193.33 o 
  -4   0   3      757.07      865.64     18.86 o 
  -2   0   3     1147.90     1167.39     25.90 o 
   0   0   3    12868.28    12613.98    196.99 o 
   2   0   3      493.55      725.95     14.15 o 
   4   0   3      269.03      262.45      9.59 o 
   6   0   3      971.94      999.93     21.58 o 
   8   0   3     2963.60     2820.46     80.71 o 
  10   0   3        7.17        5.89     13.32 o 
  12   0   3     1743.96     1761.92    137.60 o 
  14   0   3      956.13      885.45     97.63 o 
 -17   1   3        8.35        6.72      6.45 o 
 -15   1   3      874.01      851.40     33.25 o 
 -13   1   3      114.36       99.47      9.19 o 
 -11   1   3     1006.26      996.76     20.41 o 
  -9   1   3     2594.02     2650.94     34.75 o 
  -7   1   3     7026.04     7007.22     79.05 o 
  -5   1   3      982.26      981.03     15.88 o 
  -3   1   3        6.01       24.94      1.88 o 
  -1   1   3     1883.71     1948.23     17.18 o 
   1   1   3     8447.38     7743.80     55.75 o 
   3   1   3     1229.64     1403.54     16.62 o 
   5   1   3     3019.23     3078.91     92.34 o 
   7   1   3     1515.30     1421.54     29.08 o 
   9   1   3      149.68      155.90      9.87 o 
  11   1   3      519.97      519.27     33.12 o 
  13   1   3      801.31      741.75     36.81 o 
 -16   2   3       73.67       63.97     11.78 o 
 -14   2   3      161.12      181.80     12.02 o 
 -12   2   3      322.67      346.99     13.06 o 
 -10   2   3     1615.37     1654.98     37.72 o 
  -8   2   3      191.59      222.51      6.25 o 
  -6   2   3     1699.38     1595.12     30.22 o 
  -4   2   3     6796.21     6375.58    110.10 o 
  -2   2   3        8.05        7.77      1.26 o 
   0   2   3     2708.51     2568.51     26.81 o 
   2   2   3     6793.40     6651.22     57.61 o 
   4   2   3     6724.89     6488.88     60.81 o 
   6   2   3      102.38      121.23      7.62 o 
   8   2   3     1063.92     1012.61     27.41 o 
  10   2   3      130.82      124.62      9.28 o 
  12   2   3      458.72      468.36     19.48 o 
  14   2   3        7.33        4.29     12.34 o 
 -15   3   3      441.35      451.91     31.57 o 
 -13   3   3        5.88        4.27      5.01 o 
 -11   3   3     2880.80     2882.15     93.99 o 
  -9   3   3       86.38       92.12      4.41 o 
  -7   3   3      948.81     1022.18     16.41 o 
  -5   3   3     3295.19     3260.77     36.36 o 
  -3   3   3     7688.11     6958.48    137.17 o 
  -1   3   3      106.48       88.45      4.43 o 
   1   3   3     7224.23     7022.19     86.22 o 
   3   3   3     5090.88     4915.03     73.63 o 
   5   3   3     3298.87     3339.01     64.58 o 
   7   3   3       30.34       38.22      7.11 o 
   9   3   3      382.35      402.83     14.83 o 
  11   3   3      439.29      437.87     32.38 o 
  13   3   3       64.38       43.47     15.98 o 
 -16   4   3       36.84       23.12     24.39 o 
 -14   4   3      404.90      388.43     26.69 o 
 -12   4   3      653.84      668.50     30.66 o 
 -10   4   3      863.97      933.82     28.97 o 
  -8   4   3      668.09      750.95     19.53 o 
  -6   4   3      683.48      757.68     16.55 o 
  -4   4   3     5468.00     5395.82     66.24 o 
  -2   4   3      973.74      909.74     22.28 o 
   0   4   3     2442.12     2353.52     34.75 o 
   2   4   3     1699.55     1644.18     52.42 o 
   4   4   3     3071.02     3052.12     60.97 o 
   6   4   3       16.81       19.87      5.98 o 
   8   4   3     1561.08     1594.55     28.29 o 
  10   4   3       98.58       98.54     15.13 o 
  12   4   3      133.62      141.74     19.70 o 
 -15   5   3      858.41      767.98     50.85 o 
 -13   5   3       61.69       57.08     14.48 o 
 -11   5   3      878.48      892.41     30.88 o 
  -9   5   3      405.27      441.20     15.02 o 
  -7   5   3     1194.84     1229.41     35.56 o 
  -5   5   3      730.11      760.68     19.17 o 
  -3   5   3     1420.05     1540.12     46.42 o 
  -1   5   3     2110.26     2032.21     45.59 o 
   1   5   3     1016.63     1091.71     36.36 o 
   3   5   3      856.84      867.77     27.95 o 
   5   5   3     1828.63     1904.17     55.68 o 
   7   5   3     1644.36     1681.82     52.72 o 
   9   5   3      436.09      447.80     23.62 o 
  11   5   3      144.87      160.53     24.04 o 
 -14   6   3      863.80      803.04     52.21 o 
 -12   6   3      125.84      111.22     30.15 o 
 -10   6   3      490.17      492.14     26.91 o 
  -8   6   3     1237.73     1376.62     69.11 o 
  -6   6   3     2082.55     2056.00     58.60 o 
  -4   6   3      374.66      403.96     16.88 o 
  -2   6   3      588.28      581.73     21.11 o 
   0   6   3     2079.17     2079.74     61.02 o 
   2   6   3      463.10      446.52     19.67 o 
   4   6   3        4.77        4.98      7.08 o 
   6   6   3      816.07      808.91     31.84 o 
   8   6   3     2867.29     3051.97     82.62 o 
  10   6   3        2.60        0.27      8.18 o 
 -13   7   3       13.86        6.66     23.70 o 
 -11   7   3      494.62      435.87     70.47 o 
  -9   7   3      386.19      427.67     48.69 o 
  -7   7   3     1094.44     1025.94     46.32 o 
  -5   7   3      512.47      506.53     22.55 o 
  -3   7   3      509.07      504.48     17.30 o 
  -1   7   3      719.76      711.46     29.23 o 
   1   7   3      659.89      712.89     28.38 o 
   3   7   3      179.65      160.02     14.10 o 
   5   7   3      946.26      936.33     65.41 o 
   7   7   3      724.42      777.01     42.78 o 
   9   7   3      304.33      333.56     29.23 o 
 -10   8   3      398.93      352.33     39.85 o 
  -8   8   3        2.95        3.46     27.03 o 
  -6   8   3      436.76      466.99     27.15 o 
  -4   8   3      944.22      968.25     34.44 o 
  -2   8   3      119.59      107.31      9.83 o 
   0   8   3      593.77      586.94     23.98 o 
   2   8   3      864.20      934.90     42.09 o 
   4   8   3     1440.02     1594.45     43.12 o 
   6   8   3       15.87       16.67     11.53 o 
   8   8   3      457.24      452.69     33.90 o 
  -9   9   3       22.69       22.42     40.74 o 
  -7   9   3        4.18        1.54      9.35 o 
  -5   9   3      325.93      318.84     25.68 o 
  -3   9   3      553.50      523.96     26.33 o 
  -1   9   3       61.75       55.97     13.75 o 
   1   9   3     1394.03     1411.60     62.94 o 
   3   9   3     1276.80     1325.30    111.91 o 
   5   9   3      672.99      566.23     37.54 o 
  -4  10   3      218.95      219.34     39.33 o 
  -2  10   3       37.76       25.05     23.09 o 
   0  10   3      477.59      446.17     28.76 o 
   2  10   3      728.05      664.27     51.12 o 
 -16   0   4       68.37       37.82     38.52 o 
 -14   0   4       49.78       50.83     12.18 o 
 -12   0   4     2712.97     2685.14     91.69 o 
 -10   0   4     7244.75     6807.49    157.77 o 
  -8   0   4      173.17      164.19      6.80 o 
  -6   0   4       82.22      143.86      5.25 o 
  -4   0   4     9542.67     8783.63     76.06 o 
  -2   0   4      278.22      413.60      7.22 o 
   0   0   4     1383.75     1791.19     62.25 o 
   2   0   4     6994.94     6665.17    118.69 o 
   4   0   4      822.28      825.93     41.02 o 
   6   0   4      854.40      891.35     25.14 o 
   8   0   4      950.68     1008.24     37.14 o 
  10   0   4     2558.38     2636.48    163.87 o 
  12   0   4      663.32      735.93     49.45 o 
 -17   1   4       93.12      108.43     13.85 o 
 -15   1   4       16.65       18.44     11.79 o 
 -13   1   4      350.44      355.97     15.34 o 
 -11   1   4     2776.01     2789.53     49.49 o 
  -9   1   4     3219.91     3253.55     38.15 o 
  -7   1   4       30.90       50.64      2.86 o 
  -5   1   4     2455.70     2311.89     15.03 o 
  -3   1   4      414.60      419.94      6.05 o 
  -1   1   4      923.55      819.83     17.60 o 
   1   1   4     4372.74     4154.29     60.78 o 
   3   1   4       63.90       38.02      5.15 o 
   5   1   4     1832.62     1731.44     62.54 o 
   7   1   4      463.26      448.78     15.99 o 
   9   1   4     1516.15     1694.08     67.54 o 
  11   1   4      739.01      775.79     60.10 o 
  13   1   4      111.45       95.11     15.70 o 
 -16   2   4       32.90       40.68     14.49 o 
 -14   2   4      496.35      488.19     18.75 o 
 -12   2   4       88.52      103.10      5.05 o 
 -10   2   4      357.69      385.82     10.99 o 
  -8   2   4      953.32      933.49     13.97 o 
  -6   2   4     1043.84     1027.13     21.28 o 
  -4   2   4     3088.18     2857.67     24.91 o 
  -2   2   4     1850.63     1762.46     29.72 o 
   0   2   4     5192.62     5183.70     64.85 o 
   2   2   4     5362.83     5205.39     64.03 o 
   4   2   4        9.58       22.80      5.78 o 
   6   2   4     1027.21     1065.27     26.96 o 
   8   2   4      320.08      328.61     12.12 o 
  10   2   4      185.35      192.25     22.02 o 
  12   2   4      244.06      266.92     26.25 o 
 -17   3   4      179.80      180.38     17.17 o 
 -15   3   4      781.69      769.35     34.09 o 
 -13   3   4       44.83       54.77     12.20 o 
 -11   3   4      302.91      300.61      9.11 o 
  -9   3   4      635.88      671.46     14.30 o 
  -7   3   4     1543.62     1481.22     22.40 o 
  -5   3   4     2468.72     2353.37     45.59 o 
  -3   3   4      759.06      781.05     14.45 o 
  -1   3   4     8829.87     8737.88     89.60 o 
   1   3   4     8994.49     8542.06    157.69 o 
   3   3   4       98.02      126.37      8.78 o 
   5   3   4     1182.05     1215.15     25.78 o 
   7   3   4      579.54      570.26     15.64 o 
   9   3   4       14.81       18.13      9.01 o 
  11   3   4       14.87       10.39     10.34 o 
  13   3   4      336.94      319.15     28.08 o 
 -16   4   4      242.40      232.55     21.63 o 
 -14   4   4      527.54      526.24     28.70 o 
 -12   4   4        4.47        6.31      6.04 o 
 -10   4   4       63.62       77.68      6.01 o 
  -8   4   4      646.70      624.94     16.62 o 
  -6   4   4     1301.57     1309.63     23.91 o 
  -4   4   4     3556.40     3460.00    114.91 o 
  -2   4   4     1119.74     1181.07     17.64 o 
   0   4   4     1938.95     1997.89     62.40 o 
   2   4   4     2366.39     2538.59     90.47 o 
   4   4   4      168.93      181.46     12.41 o 
   6   4   4     1790.96     1836.57     38.68 o 
   8   4   4       68.57       74.98     33.80 o 
  10   4   4        2.89        8.56      9.37 o 
  12   4   4      173.00      174.28     31.58 o 
 -15   5   4      249.62      239.75     23.31 o 
 -13   5   4      116.15      111.96     15.02 o 
 -11   5   4      423.89      441.83     22.54 o 
  -9   5   4      970.04      988.69     24.41 o 
  -7   5   4      179.13      224.61     11.41 o 
  -5   5   4     2730.58     2556.39     53.78 o 
  -3   5   4     1090.76     1164.75     31.16 o 
  -1   5   4        8.54        7.39      5.76 o 
   1   5   4      286.89      303.98     14.72 o 
   3   5   4      555.60      557.56     22.31 o 
   5   5   4     2870.82     3022.16    131.37 o 
   7   5   4      407.98      411.84     16.32 o 
   9   5   4      261.34      273.14     17.21 o 
  11   5   4       96.42       70.04     19.99 o 
 -14   6   4      181.25      185.79     19.39 o 
 -12   6   4      662.23      622.72     37.21 o 
 -10   6   4     1124.18     1106.26     50.39 o 
  -8   6   4      169.77      184.99     10.23 o 
  -6   6   4      543.04      564.63     16.75 o 
  -4   6   4     2974.28     2959.02     78.31 o 
  -2   6   4       16.95       18.02      8.22 o 
   0   6   4      535.58      489.83     20.40 o 
   2   6   4     1171.29     1253.12     35.90 o 
   4   6   4     1226.52     1350.16     56.14 o 
   6   6   4     1170.68     1183.79     44.98 o 
   8   6   4      278.69      256.50     19.59 o 
  10   6   4      526.75      516.09     43.83 o 
 -13   7   4      240.23      229.98     46.89 o 
 -11   7   4      379.05      392.44     41.64 o 
  -9   7   4      543.20      564.08     34.19 o 
  -7   7   4      226.64      231.20     12.59 o 
  -5   7   4     1249.16     1284.18     83.41 o 
  -3   7   4      254.57      251.30     11.89 o 
  -1   7   4       10.84       14.24     11.16 o 
   1   7   4      522.79      542.39     24.52 o 
   3   7   4      271.56      284.28     16.17 o 
   5   7   4     1051.79      984.62     50.16 o 
   7   7   4      239.41      215.24     20.68 o 
   9   7   4      511.89      523.15     35.46 o 
 -10   8   4       52.02       49.45     50.22 o 
  -8   8   4      334.93      370.01     37.28 o 
  -6   8   4      368.14      383.98     29.43 o 
  -4   8   4      581.70      530.56     25.32 o 
  -2   8   4      317.93      324.39     15.12 o 
   0   8   4      940.91      950.52     44.98 o 
   2   8   4     1122.81     1084.19     48.34 o 
   4   8   4        8.28        8.08     13.46 o 
   6   8   4      285.94      287.41     24.85 o 
  -9   9   4      221.26      192.05     28.31 o 
  -7   9   4      228.14      280.20     37.80 o 
  -5   9   4      146.10      139.52     23.19 o 
  -3   9   4      229.14      218.08     13.69 o 
  -1   9   4     1865.89     1936.64     62.59 o 
   1   9   4     1679.82     1597.19     67.68 o 
   3   9   4        6.35       -0.47      6.88 o 
   5   9   4      128.91      122.22     20.00 o 
  -2  10   4      631.31      639.58     53.30 o 
 -16   0   5      255.75      271.75     21.52 o 
 -14   0   5     1225.33     1249.83     48.78 o 
 -12   0   5     1926.52     1834.57     52.41 o 
 -10   0   5     1044.68     1020.55     29.77 o 
  -8   0   5       13.96       47.51     18.13 o 
  -6   0   5       48.11       82.65      4.01 o 
  -4   0   5     6548.59     5901.01     83.09 o 
  -2   0   5      648.33      837.71     19.92 o 
   0   0   5      512.35      425.78     11.45 o 
   2   0   5     4372.06     4600.76    184.69 o 
   4   0   5     1480.52     1447.88     80.65 o 
   6   0   5     1706.24     1696.97     59.20 o 
   8   0   5     2289.15     2265.09     87.89 o 
  10   0   5      381.37      358.10     39.97 o 
  12   0   5       45.21       39.97     52.53 o 
 -17   1   5      104.01      125.88     15.11 o 
 -15   1   5      834.34      801.07     41.72 o 
 -13   1   5      379.18      393.74     15.95 o 
 -11   1   5     2342.97     2364.45     56.78 o 
  -9   1   5        4.70        4.99      2.66 o 
  -7   1   5     1532.02     1439.89     13.57 o 
  -5   1   5       61.07       49.21      1.85 o 
  -3   1   5     2429.86     2353.48     18.42 o 
  -1   1   5      708.14      745.66     11.98 o 
   1   1   5     1964.90     1853.29     50.99 o 
   3   1   5     1589.48     1629.79     30.47 o 
   5   1   5      389.31      404.26     14.01 o 
   7   1   5     2928.89     3092.98     49.23 o 
   9   1   5      503.28      533.40     31.83 o 
  11   1   5      158.34      144.79     17.26 o 
 -16   2   5       85.54       93.30     15.74 o 
 -14   2   5      126.13      127.43     12.54 o 
 -12   2   5      219.23      234.37      7.21 o 
 -10   2   5      979.01     1049.91     21.35 o 
  -8   2   5      779.75      761.96     12.95 o 
  -6   2   5      169.98      147.08      6.93 o 
  -4   2   5    10542.75     9822.37    275.26 o 
  -2   2   5     1753.77     1800.53     15.39 o 
   0   2   5     1799.37     1684.73     19.60 o 
   2   2   5      440.92      401.70      9.54 o 
   4   2   5      331.49      312.43     13.15 o 
   6   2   5      826.43      860.93     25.45 o 
   8   2   5      327.67      334.19     17.02 o 
  10   2   5       51.34       48.02     40.48 o 
  12   2   5      571.93      580.29     37.28 o 
 -17   3   5      124.41      130.01     14.32 o 
 -15   3   5      136.21      133.47     12.99 o 
 -13   3   5      127.09      115.19      8.57 o 
 -11   3   5      624.65      651.17     18.61 o 
  -9   3   5      304.07      317.56      8.29 o 
  -7   3   5     3834.43     3563.83     61.47 o 
  -5   3   5     1088.53     1057.29     22.28 o 
  -3   3   5     6180.58     6056.23     47.22 o 
  -1   3   5     3263.91     3287.58     55.02 o 
   1   3   5      966.83      960.71     23.56 o 
   3   3   5      141.92      128.84      7.96 o 
   5   3   5       35.99       39.92      5.58 o 
   7   3   5      703.37      720.65     21.51 o 
   9   3   5       10.42        8.46      9.96 o 
  11   3   5      294.24      288.22     27.61 o 
 -16   4   5       49.03       43.31     20.48 o 
 -14   4   5       25.15       24.91     13.53 o 
 -12   4   5       35.84       38.44     13.42 o 
 -10   4   5      522.42      538.74     16.27 o 
  -8   4   5     1845.27     1866.49     41.72 o 
  -6   4   5      582.14      619.73     14.76 o 
  -4   4   5     3787.67     3614.88     60.30 o 
  -2   4   5      488.20      488.16     10.31 o 
   0   4   5     1509.70     1691.68     80.12 o 
   2   4   5     1522.33     1568.92     55.03 o 
   4   4   5      405.38      413.89     16.26 o 
   6   4   5      124.69      125.06      9.14 o 
   8   4   5      106.17      113.30     11.01 o 
  10   4   5       67.37       78.28     15.13 o 
 -15   5   5      298.45      282.11     20.60 o 
 -13   5   5        8.11       11.95     11.30 o 
 -11   5   5      864.22      902.55     40.69 o 
  -9   5   5      159.11      163.47     11.07 o 
  -7   5   5     2516.53     2536.25     65.71 o 
  -5   5   5      208.18      223.43      9.71 o 
  -3   5   5       32.11       29.56      3.74 o 
  -1   5   5       35.93       38.90      3.99 o 
   1   5   5     2765.39     2797.95     78.22 o 
   3   5   5     2222.91     2236.11     60.43 o 
   5   5   5       90.23       99.76     11.93 o 
   7   5   5      663.95      679.70     26.96 o 
   9   5   5      174.68      190.03     16.26 o 
 -14   6   5      196.34      185.24     24.85 o 
 -12   6   5      356.04      353.23     45.35 o 
 -10   6   5      649.32      719.78     35.11 o 
  -8   6   5      714.21      664.57     31.30 o 
  -6   6   5       69.39       86.93      8.64 o 
  -4   6   5      438.18      485.73     19.24 o 
  -2   6   5      303.51      286.04     11.22 o 
   0   6   5      531.23      555.30     17.78 o 
   2   6   5     2744.94     2894.38     69.34 o 
   4   6   5     1287.66     1267.04     48.38 o 
   6   6   5      302.24      311.69     16.96 o 
   8   6   5      406.08      389.45     21.91 o 
 -13   7   5       10.92        8.20     16.14 o 
 -11   7   5      855.99      921.58     70.85 o 
  -9   7   5      140.08      150.09     18.13 o 
  -7   7   5      886.97      888.00     42.40 o 
  -5   7   5        9.95       22.80     11.64 o 
  -3   7   5      286.14      311.56     13.08 o 
  -1   7   5      176.18      188.40     12.06 o 
   1   7   5      678.72      650.38     28.50 o 
   3   7   5     1012.90     1002.37     45.94 o 
   5   7   5      309.52      308.45     18.64 o 
   7   7   5      621.05      582.79     31.18 o 
 -10   8   5      314.59      328.25     74.69 o 
  -8   8   5      362.51      330.22     25.18 o 
  -6   8   5       32.12       35.75     29.05 o 
  -4   8   5     1482.94     1483.75     91.22 o 
  -2   8   5      667.38      657.29     32.76 o 
   0   8   5      354.66      364.76     20.11 o 
   2   8   5       99.59       89.63     13.71 o 
   4   8   5      241.25      233.11     18.76 o 
   6   8   5      288.09      276.39     20.47 o 
  -7   9   5      628.77      634.97     35.85 o 
  -5   9   5      217.44      212.30     26.49 o 
  -3   9   5     1585.42     1493.96     74.04 o 
  -1   9   5      878.91      839.12     33.58 o 
   1   9   5       64.72       53.77     14.54 o 
   3   9   5        9.79        8.94     10.22 o 
 -16   0   6     1312.47     1171.67     94.68 o 
 -14   0   6     2157.10     2025.95    129.59 o 
 -12   0   6      665.66      613.17     24.21 o 
 -10   0   6     1266.30     1258.10     30.06 o 
  -8   0   6       30.84       26.91      3.52 o 
  -6   0   6     1133.07     1210.21     26.26 o 
  -4   0   6       13.04       26.15      4.53 o 
  -2   0   6     2900.13     2777.74    114.77 o 
   0   0   6     3422.77     3195.64     54.98 o 
   2   0   6      290.17      280.58     17.01 o 
   4   0   6     3443.10     3351.99    108.43 o 
   6   0   6     3614.44     3740.13    161.88 o 
   8   0   6      364.93      354.38     30.88 o 
  10   0   6      414.78      338.62     44.33 o 
  12   0   6      179.20      177.32     27.67 o 
 -17   1   6      406.40      402.32     29.44 o 
 -15   1   6     1299.52     1200.54     51.42 o 
 -13   1   6      156.57      165.11      7.10 o 
 -11   1   6       21.63       27.42      6.36 o 
  -9   1   6      392.88      361.55      9.13 o 
  -7   1   6     2292.49     2339.67     51.96 o 
  -5   1   6       75.83       63.06      2.31 o 
  -3   1   6     1648.48     1610.49     15.16 o 
  -1   1   6      839.39      894.19     13.23 o 
   1   1   6     2764.91     2686.09     55.65 o 
   3   1   6      752.70      743.38     22.35 o 
   5   1   6     2095.18     2258.42     57.59 o 
   7   1   6     1111.06     1098.49     31.40 o 
   9   1   6      127.60      144.20     17.80 o 
  11   1   6       94.21       89.23     18.23 o 
 -16   2   6       51.08       57.49     15.43 o 
 -14   2   6      324.17      317.91     20.97 o 
 -12   2   6        5.84        3.82      3.70 o 
 -10   2   6     3772.31     3565.76     68.80 o 
  -8   2   6       63.71       68.94      6.41 o 
  -6   2   6     4052.70     3949.40     62.16 o 
  -4   2   6     5179.25     4831.44     94.42 o 
  -2   2   6      353.37      347.69      6.42 o 
   0   2   6       41.96       31.16      4.49 o 
   2   2   6     1264.54     1228.24     32.36 o 
   4   2   6     1098.37     1156.87     32.23 o 
   6   2   6       23.77       36.45      7.60 o 
   8   2   6      580.60      565.25     28.56 o 
  10   2   6      298.07      264.17     23.95 o 
 -17   3   6       51.86       55.64     15.94 o 
 -15   3   6       42.30       23.75     14.55 o 
 -13   3   6      129.44      125.92      8.98 o 
 -11   3   6     2214.35     2280.50     35.70 o 
  -9   3   6      314.05      310.32     13.53 o 
  -7   3   6     1582.27     1644.81     39.55 o 
  -5   3   6     4798.75     4531.56     85.77 o 
  -3   3   6     3388.68     3429.30     51.89 o 
  -1   3   6      334.30      387.21     10.86 o 
   1   3   6     1427.46     1349.58     36.05 o 
   3   3   6      826.13      874.03     27.61 o 
   5   3   6       55.61       39.31      3.55 o 
   7   3   6        7.67        8.66      6.26 o 
   9   3   6     1883.11     1919.24     79.74 o 
  11   3   6      267.51      230.86     31.54 o 
 -16   4   6       12.02        5.16      8.09 o 
 -14   4   6       97.20      118.54     12.59 o 
 -12   4   6       83.14       93.43      9.79 o 
 -10   4   6     4407.16     4130.03     51.31 o 
  -8   4   6       15.64       21.13     10.20 o 
  -6   4   6     1390.49     1461.10     42.81 o 
  -4   4   6     2152.37     2327.36     54.19 o 
  -2   4   6      896.91      903.95     19.63 o 
   0   4   6      475.48      490.51     19.07 o 
   2   4   6      744.45      782.22     24.75 o 
   4   4   6      404.37      424.91     14.20 o 
   6   4   6       13.40        7.76      5.44 o 
   8   4   6      526.88      523.02     24.49 o 
  10   4   6      582.38      553.50     43.73 o 
 -15   5   6      171.91      172.52     15.23 o 
 -13   5   6      171.73      162.74     15.86 o 
 -11   5   6      573.59      599.42     22.67 o 
  -9   5   6      467.88      492.68     21.95 o 
  -7   5   6      648.57      663.53     38.83 o 
  -5   5   6      122.99      115.08      6.82 o 
  -3   5   6      816.37      864.83     23.48 o 
  -1   5   6     2061.90     2064.92     59.67 o 
   1   5   6     2132.02     2241.46     40.72 o 
   3   5   6      122.58      140.46     10.66 o 
   5   5   6      415.06      442.42     19.21 o 
   7   5   6      450.40      435.46     22.26 o 
   9   5   6      385.33      372.51     31.55 o 
 -14   6   6      767.41      719.35     42.17 o 
 -12   6   6       36.20       29.20     14.69 o 
 -10   6   6     1633.72     1661.88     81.74 o 
  -8   6   6       43.39       44.11     11.99 o 
  -6   6   6        3.76        7.08      6.63 o 
  -4   6   6       75.60       64.83      5.09 o 
  -2   6   6     1811.24     1845.56     37.50 o 
   0   6   6     2753.62     2969.72     76.81 o 
   2   6   6      314.37      333.21     16.08 o 
   4   6   6      639.44      643.39     27.34 o 
   6   6   6      797.16      783.39     26.00 o 
   8   6   6      301.92      293.94     22.23 o 
 -13   7   6      157.95      133.90     15.91 o 
 -11   7   6      198.29      187.39     19.29 o 
  -9   7   6      131.38      133.44     13.35 o 
  -7   7   6      579.13      599.37     40.90 o 
  -5   7   6       10.99        9.48     17.81 o 
  -3   7   6      383.56      391.23     15.44 o 
  -1   7   6      822.59      834.83     35.82 o 
   1   7   6     1269.60     1305.51     51.40 o 
   3   7   6      207.95      212.40     16.65 o 
   5   7   6      390.09      357.86     21.61 o 
   7   7   6      314.35      288.44     24.90 o 
 -10   8   6      966.59      987.38     47.84 o 
  -8   8   6        5.11        2.49      7.58 o 
  -6   8   6     1076.90     1136.09     39.69 o 
  -4   8   6      792.16      772.53     34.50 o 
  -2   8   6      155.16      164.07     18.57 o 
   0   8   6       84.75       80.41     18.88 o 
   2   8   6      317.27      285.03     19.44 o 
   4   8   6      365.05      329.52     20.76 o 
  -7   9   6      778.12      719.09     40.09 o 
  -5   9   6     1152.14     1189.87     66.17 o 
  -3   9   6      693.96      627.30     35.99 o 
  -1   9   6       71.79       54.04     39.16 o 
   1   9   6      129.39      114.39     15.46 o 
 -16   0   7      130.19      133.25     23.96 o 
 -14   0   7        2.34        4.35      5.21 o 
 -12   0   7       67.67       70.30     10.65 o 
 -10   0   7     1556.99     1639.24     36.75 o 
  -8   0   7      172.05      180.01      7.66 o 
  -6   0   7      111.18      109.44      5.55 o 
  -4   0   7     6162.55     6008.28     99.78 o 
  -2   0   7      467.82      442.25     18.30 o 
   0   0   7     1690.52     1660.22     56.35 o 
   2   0   7     5307.59     5426.18    234.21 o 
   4   0   7     2102.39     2049.80     74.95 o 
   6   0   7        3.80        8.49     10.18 o 
   8   0   7       66.80       50.86     52.40 o 
  10   0   7      461.13      426.39     50.35 o 
 -17   1   7      183.26      229.44     61.75 o 
 -15   1   7       28.38       30.02     23.45 o 
 -13   1   7      268.65      266.04      9.66 o 
 -11   1   7      103.94      116.82      6.27 o 
  -9   1   7     1141.83     1172.89     20.19 o 
  -7   1   7       58.06       58.70      2.21 o 
  -5   1   7     2258.01     2161.69     36.05 o 
  -3   1   7     1355.72     1324.17     35.79 o 
  -1   1   7      104.58      106.99      5.98 o 
   1   1   7     4150.82     4086.04     85.55 o 
   3   1   7     2863.13     2970.43     72.72 o 
   5   1   7      109.79      129.48      9.91 o 
   7   1   7       38.97       37.41      7.70 o 
   9   1   7      174.38      166.85     19.98 o 
 -16   2   7      313.78      321.84     19.78 o 
 -14   2   7      391.88      419.03     18.12 o 
 -12   2   7        5.51        5.48      4.50 o 
 -10   2   7     2025.60     1957.05     44.61 o 
  -8   2   7     2290.98     2409.48     47.54 o 
  -6   2   7      628.91      698.71     16.38 o 
  -4   2   7      649.17      651.78     12.21 o 
  -2   2   7      386.33      334.95      8.66 o 
   0   2   7     1177.48     1259.73     36.75 o 
   2   2   7      166.56      212.05      8.83 o 
   4   2   7      418.89      381.20     13.84 o 
   6   2   7      989.30     1056.21     34.92 o 
   8   2   7      186.61      168.90     19.29 o 
  10   2   7      372.67      362.64     37.06 o 
 -17   3   7        2.42        3.00      4.98 o 
 -15   3   7      654.17      637.51     35.43 o 
 -13   3   7      612.21      618.07     18.77 o 
 -11   3   7        2.88        3.91      6.12 o 
  -9   3   7     3864.97     3975.89    109.42 o 
  -7   3   7     2251.94     2229.02     46.35 o 
  -5   3   7      378.73      397.92     13.89 o 
  -3   3   7      195.95      187.73      6.65 o 
  -1   3   7      467.71      466.20     15.23 o 
   1   3   7      413.96      432.59     17.57 o 
   3   3   7       43.27       36.87     10.87 o 
   5   3   7      436.78      442.69     19.15 o 
   7   3   7     1761.59     1758.37     70.91 o 
   9   3   7      354.89      369.84     31.27 o 
 -16   4   7      270.06      263.06     21.60 o 
 -14   4   7      565.84      553.40     25.40 o 
 -12   4   7       38.34       36.93     12.95 o 
 -10   4   7     1542.24     1506.88     42.13 o 
  -8   4   7      721.57      762.98     23.67 o 
  -6   4   7      290.52      308.12     14.46 o 
  -4   4   7     1259.27     1301.95     30.73 o 
  -2   4   7      813.91      886.53     25.01 o 
   0   4   7      586.95      594.86     20.01 o 
   2   4   7       16.88       16.29      6.07 o 
   4   4   7      268.51      270.41     13.21 o 
   6   4   7     1271.98     1327.37     44.95 o 
   8   4   7      327.45      310.84     18.69 o 
 -15   5   7      105.17       95.58     15.49 o 
 -13   5   7      792.59      761.42     30.18 o 
 -11   5   7      135.54      141.95     12.02 o 
  -9   5   7      126.69      130.53      9.68 o 
  -7   5   7       47.14       43.72     21.10 o 
  -5   5   7     1526.33     1489.43     17.87 o 
  -3   5   7     2460.05     2425.53     62.06 o 
  -1   5   7      290.46      302.25     13.23 o 
   1   5   7      837.05      846.70     31.73 o 
   3   5   7      533.97      546.58     22.68 o 
   5   5   7      191.80      196.22     13.50 o 
   7   5   7      362.29      347.70     21.54 o 
 -14   6   7      153.09      129.02     15.48 o 
 -12   6   7      276.08      283.79     16.69 o 
 -10   6   7      366.21      351.83     20.02 o 
  -8   6   7      458.60      400.30     24.32 o 
  -6   6   7       70.32       74.62      8.80 o 
  -4   6   7     3103.64     3171.32    107.17 o 
  -2   6   7      930.84      958.99     36.08 o 
   0   6   7      578.04      568.17     23.69 o 
   2   6   7      817.26      805.80     35.20 o 
   4   6   7      730.59      697.73     21.23 o 
   6   6   7       92.33       96.55     15.74 o 
 -11   7   7       33.80       20.85     13.42 o 
  -9   7   7       82.68       78.91      8.42 o 
  -7   7   7        8.09       12.38     13.79 o 
  -5   7   7      847.59      892.61     47.01 o 
  -3   7   7      836.85      824.39     43.26 o 
  -1   7   7      199.43      197.60     14.64 o 
   1   7   7     1018.50      975.88     29.55 o 
   3   7   7      503.40      470.49     24.30 o 
   5   7   7       66.41       56.44     13.19 o 
 -10   8   7      486.25      461.89     29.62 o 
  -8   8   7      487.04      481.97     31.89 o 
  -6   8   7      311.23      315.76     24.22 o 
  -4   8   7      157.75      149.03     16.27 o 
  -2   8   7      113.49      113.94     14.24 o 
   0   8   7      492.23      478.13     41.23 o 
   2   8   7       58.36       50.34     12.89 o 
  -5   9   7       71.99       76.48     16.10 o 
  -3   9   7        4.43        2.14      9.22 o 
  -1   9   7       83.82       73.59     42.56 o 
 -16   0   8       16.13       22.29     19.09 o 
 -14   0   8       89.88      110.96     15.03 o 
 -12   0   8        2.83        2.23      6.03 o 
 -10   0   8      750.27      785.91     27.16 o 
  -8   0   8      671.80      734.33     18.50 o 
  -6   0   8      473.68      440.61     13.98 o 
  -4   0   8     1321.45     1318.31     43.98 o 
  -2   0   8     3542.94     3591.92    114.54 o 
   0   0   8     3396.04     3685.66    109.93 o 
   2   0   8      876.47      884.68     36.39 o 
   4   0   8       34.97       27.80     11.92 o 
   6   0   8       43.13       26.43     11.56 o 
   8   0   8      420.91      394.10     44.71 o 
 -17   1   8       12.57       14.65     14.00 o 
 -15   1   8       35.82       39.35     34.75 o 
 -13   1   8      284.27      291.51     11.61 o 
 -11   1   8      251.66      265.09     11.04 o 
  -9   1   8      652.15      690.11     19.34 o 
  -7   1   8      828.55      851.15     16.23 o 
  -5   1   8      197.07      167.16      6.24 o 
  -3   1   8     4177.90     4204.50     94.64 o 
  -1   1   8      134.33      150.11      9.58 o 
   1   1   8     4154.71     4218.06    195.35 o 
   3   1   8      209.13      239.29     12.02 o 
   5   1   8        3.59        2.93      4.95 o 
   7   1   8      243.32      235.16     16.07 o 
   9   1   8      174.09      184.07     23.41 o 
 -16   2   8       85.34       74.97     13.84 o 
 -14   2   8      311.61      303.32     16.23 o 
 -12   2   8      279.92      290.77     12.20 o 
 -10   2   8     1932.99     2106.40     32.01 o 
  -8   2   8      593.34      606.94     17.77 o 
  -6   2   8       44.30       35.08      5.98 o 
  -4   2   8      473.82      491.10     12.44 o 
  -2   2   8     1246.86     1382.18     30.12 o 
   0   2   8      352.45      368.08     13.68 o 
   2   2   8      225.39      227.64     14.61 o 
   4   2   8     1050.95     1021.47     33.13 o 
   6   2   8      361.53      371.22     17.25 o 
   8   2   8      524.39      500.19     37.21 o 
 -15   3   8      264.18      263.38     20.30 o 
 -13   3   8      804.98      801.44     27.12 o 
 -11   3   8      687.70      709.14     23.57 o 
  -9   3   8      891.88      905.42     20.98 o 
  -7   3   8      529.92      536.57     19.93 o 
  -5   3   8       17.52       18.10      1.70 o 
  -3   3   8     1755.77     1827.87     70.50 o 
  -1   3   8      437.40      395.65     15.87 o 
   1   3   8      828.13      822.41     22.38 o 
   3   3   8      504.69      502.82     23.34 o 
   5   3   8     1094.11     1034.33     39.87 o 
   7   3   8      828.75      784.58     34.56 o 
 -16   4   8      246.53      222.72     17.27 o 
 -14   4   8      524.09      532.66     24.14 o 
 -12   4   8       78.44       84.75      9.38 o 
 -10   4   8      558.36      592.16     20.81 o 
  -8   4   8      646.90      678.89     19.14 o 
  -6   4   8      540.37      552.87     16.64 o 
  -4   4   8      523.33      527.14     15.50 o 
  -2   4   8      311.73      342.68     14.32 o 
   0   4   8       41.83       49.75     11.40 o 
   2   4   8      310.71      342.08     15.57 o 
   4   4   8     1176.79     1160.78     39.63 o 
   6   4   8      456.78      423.90     24.91 o 
   8   4   8      488.42      464.26     32.08 o 
 -15   5   8      319.06      298.93     23.09 o 
 -13   5   8      197.45      182.51     12.81 o 
 -11   5   8       24.87       15.15     16.34 o 
  -9   5   8       69.08       73.01     26.65 o 
  -7   5   8     1468.13     1495.63     48.09 o 
  -5   5   8      857.34      885.81     33.30 o 
  -3   5   8     1631.20     1693.76     41.16 o 
  -1   5   8       36.77       26.97     15.60 o 
   1   5   8     1744.04     1795.95     48.59 o 
   3   5   8      264.61      281.53     15.96 o 
   5   5   8      166.82      164.81     11.85 o 
   7   5   8      282.95      278.54     19.01 o 
 -12   6   8       60.30       36.07     24.08 o 
 -10   6   8       18.20       15.23     14.38 o 
  -8   6   8      335.25      306.82     19.36 o 
  -6   6   8     1147.19     1184.20     64.12 o 
  -4   6   8     1026.02     1035.02     51.00 o 
  -2   6   8      813.94      831.18     38.16 o 
   0   6   8      518.78      517.98     22.10 o 
   2   6   8      369.04      366.51     17.26 o 
   4   6   8      300.75      288.90     18.47 o 
   6   6   8       17.09       23.41     22.76 o 
 -11   7   8       16.26       20.61     21.32 o 
  -9   7   8      119.61      116.37     13.18 o 
  -7   7   8      494.37      451.02     27.61 o 
  -5   7   8      274.45      288.81     26.90 o 
  -3   7   8     1638.26     1680.54     53.51 o 
  -1   7   8       10.08        4.63     11.33 o 
   1   7   8      905.68      837.36     39.87 o 
   3   7   8      130.22      114.85     10.97 o 
  -8   8   8      170.56      185.74     26.52 o 
  -6   8   8       31.34       24.39     25.26 o 
  -4   8   8      156.41      158.19     18.02 o 
  -2   8   8      494.82      473.18     35.87 o 
   0   8   8       92.80       82.89     57.91 o 
 -16   0   9      359.06      319.53     37.28 o 
 -14   0   9      334.46      326.80     29.53 o 
 -12   0   9       32.17       12.22     12.60 o 
 -10   0   9      589.36      530.65     30.11 o 
  -8   0   9     1535.12     1518.76     66.10 o 
  -6   0   9     1089.89     1088.94     28.64 o 
  -4   0   9      247.21      284.34     17.11 o 
  -2   0   9     9250.36     9162.13    529.01 o 
   0   0   9       38.19       50.17      9.59 o 
   2   0   9       83.47       82.21     14.39 o 
   4   0   9       10.14        9.22     17.17 o 
   6   0   9      654.97      642.73     38.33 o 
   8   0   9      313.33      338.11     37.28 o 
 -17   1   9        7.50        5.99      8.87 o 
 -15   1   9      336.51      313.09     26.42 o 
 -13   1   9      327.97      354.81     16.26 o 
 -11   1   9       44.02       45.73      6.79 o 
  -9   1   9     1014.83      923.48     18.99 o 
  -7   1   9      242.92      262.70      8.93 o 
  -5   1   9     1374.94     1461.05     31.14 o 
  -3   1   9     2541.74     2582.90     64.69 o 
  -1   1   9      701.04      733.88     24.36 o 
   1   1   9      244.26      243.78     11.63 o 
   3   1   9        7.00       13.64     11.54 o 
   5   1   9      470.09      478.78     23.87 o 
   7   1   9      225.01      197.87     20.72 o 
 -16   2   9      244.93      245.27     23.60 o 
 -14   2   9      408.41      407.65     15.90 o 
 -12   2   9      437.95      422.56     13.33 o 
 -10   2   9      493.92      481.68     17.17 o 
  -8   2   9       28.38       33.38      6.54 o 
  -6   2   9      887.05      870.02     27.03 o 
  -4   2   9       52.55       60.93      8.98 o 
  -2   2   9     1599.20     1703.72     47.65 o 
   0   2   9       17.19       27.09      9.17 o 
   2   2   9     1800.38     1820.79     53.70 o 
   4   2   9      341.42      338.95     19.57 o 
   6   2   9      190.12      201.98     15.70 o 
   8   2   9      678.93      716.38     46.97 o 
 -15   3   9       82.55       92.61     15.32 o 
 -13   3   9      878.64      863.00     23.55 o 
 -11   3   9      643.12      641.00     20.50 o 
  -9   3   9      132.40      137.34     10.07 o 
  -7   3   9        6.88        4.79      4.63 o 
  -5   3   9     1045.97     1068.70     23.30 o 
  -3   3   9      102.57      115.63      9.10 o 
  -1   3   9       84.82       76.02      8.89 o 
   1   3   9     2170.80     2122.32     55.47 o 
   3   3   9     1936.34     1958.69     64.31 o 
   5   3   9      279.26      283.22     17.84 o 
   7   3   9       63.05       63.72     17.53 o 
 -14   4   9       64.28       72.21     10.85 o 
 -12   4   9      203.33      208.57     11.50 o 
 -10   4   9      714.81      731.66     23.55 o 
  -8   4   9      182.70      186.20     10.69 o 
  -6   4   9      778.73      786.18     25.30 o 
  -4   4   9       22.38       11.62     10.12 o 
  -2   4   9      747.05      772.75     24.25 o 
   0   4   9       39.70       44.53      9.33 o 
   2   4   9     2056.16     1977.12     76.68 o 
   4   4   9      510.68      492.71     26.49 o 
   6   4   9       81.03       76.05     12.69 o 
 -13   5   9        2.96        5.18      6.25 o 
 -11   5   9       45.10       51.49     13.79 o 
  -9   5   9     1553.06     1527.42     49.87 o 
  -7   5   9      528.03      515.98     20.90 o 
  -5   5   9      315.45      335.87     17.39 o 
  -3   5   9      525.43      535.82     27.56 o 
  -1   5   9      335.79      358.52     17.11 o 
   1   5   9      450.06      412.36     18.57 o 
   3   5   9      204.80      204.73     15.20 o 
   5   5   9      343.53      315.44     20.24 o 
 -12   6   9      109.54       98.97     13.45 o 
 -10   6   9      611.66      653.21     30.82 o 
  -8   6   9     1433.87     1488.36     34.42 o 
  -6   6   9      876.16      818.96     38.86 o 
  -4   6   9        4.52        5.90      7.85 o 
  -2   6   9     2349.34     2288.77     56.28 o 
   0   6   9       90.30       92.47     17.45 o 
   2   6   9       85.44       96.49     12.15 o 
   4   6   9       50.26       47.85      9.71 o 
 -11   7   9       14.46       13.07     13.58 o 
  -9   7   9      654.42      666.54     36.56 o 
  -7   7   9      379.89      367.09     24.55 o 
  -5   7   9      410.04      415.91     28.97 o 
  -3   7   9      390.09      371.30     25.38 o 
  -1   7   9      244.59      233.32     18.27 o 
   1   7   9      308.94      296.32     19.96 o 
  -6   8   9      509.67      465.75     32.23 o 
  -4   8   9        6.05        3.49     11.08 o 
  -2   8   9      477.99      445.54     31.62 o 
 -16   0  10        8.16        7.17     10.51 o 
 -14   0  10      385.35      392.91     22.87 o 
 -12   0  10      287.58      272.38     26.28 o 
 -10   0  10      259.20      269.55     26.18 o 
  -8   0  10      883.01      899.07     24.62 o 
  -6   0  10     2098.11     2213.76     39.13 o 
  -4   0  10     2543.27     2685.82     73.73 o 
  -2   0  10       11.67        5.01      7.28 o 
   0   0  10       53.45       46.52     12.09 o 
   2   0  10      506.96      528.49     29.48 o 
   4   0  10      325.89      305.22     22.99 o 
   6   0  10       28.99       23.70     39.97 o 
 -15   1  10      291.53      286.59     19.14 o 
 -13   1  10      133.66      117.59     12.32 o 
 -11   1  10      359.11      377.98     16.84 o 
  -9   1  10      384.70      337.27     12.27 o 
  -7   1  10      380.72      417.63     14.70 o 
  -5   1  10     3205.01     3296.82     57.77 o 
  -3   1  10      390.29      434.02     14.87 o 
  -1   1  10        4.21        7.28      6.85 o 
   1   1  10       79.84       88.30     10.62 o 
   3   1  10      719.55      690.68     30.57 o 
   5   1  10      305.46      321.32     17.85 o 
 -16   2  10      269.69      263.42     31.86 o 
 -14   2  10      734.28      767.16     29.29 o 
 -12   2  10       26.51       21.63      9.31 o 
 -10   2  10       96.96      100.93      8.37 o 
  -8   2  10     1291.05     1330.49     37.29 o 
  -6   2  10       45.00       52.20      9.28 o 
  -4   2  10      191.23      210.73     10.90 o 
  -2   2  10     1035.39     1000.58     33.60 o 
   0   2  10      838.25      825.64     31.62 o 
   2   2  10      291.68      312.65     19.15 o 
   4   2  10      436.00      460.87     21.19 o 
   6   2  10      404.05      406.52     28.27 o 
 -15   3  10     1063.13     1025.17     53.08 o 
 -13   3  10        4.37        4.58      7.00 o 
 -11   3  10       19.64       20.69     11.15 o 
  -9   3  10      843.06      821.89     26.23 o 
  -7   3  10        3.21        5.68      4.55 o 
  -5   3  10        6.41        7.42      6.13 o 
  -3   3  10      426.36      434.44     18.31 o 
  -1   3  10     2354.81     2407.16     69.22 o 
   1   3  10      516.98      515.01     22.42 o 
   3   3  10      314.09      308.55     14.66 o 
   5   3  10      749.86      727.45     39.46 o 
 -14   4  10      411.36      415.68     36.73 o 
 -12   4  10       18.91       19.42      9.08 o 
 -10   4  10      323.89      332.41     16.49 o 
  -8   4  10      704.56      730.75     28.65 o 
  -6   4  10       19.42       13.83      8.33 o 
  -4   4  10       66.43       69.65     15.04 o 
  -2   4  10     1207.41     1267.31     43.24 o 
   0   4  10     1189.65     1142.64     44.04 o 
   2   4  10      236.73      247.93     16.72 o 
   4   4  10      193.93      165.57     12.10 o 
 -13   5  10      135.35      137.09     11.17 o 
 -11   5  10      967.61      964.48     32.88 o 
  -9   5  10      521.09      501.23     22.78 o 
  -7   5  10        4.37        7.12      8.46 o 
  -5   5  10      838.35      851.75     37.69 o 
  -3   5  10      327.53      334.58     22.06 o 
  -1   5  10      240.98      247.48     18.38 o 
   1   5  10      232.45      232.34     14.56 o 
   3   5  10      243.32      218.72     15.16 o 
 -12   6  10      574.33      575.12     27.72 o 
 -10   6  10      510.13      503.45     28.39 o 
  -8   6  10      327.52      326.60     19.61 o 
  -6   6  10      407.15      413.17     24.49 o 
  -4   6  10      652.52      667.21     38.03 o 
  -2   6  10       67.51       65.20     19.15 o 
   0   6  10       84.28       66.35     36.11 o 
   2   6  10      231.09      210.35     21.23 o 
  -9   7  10      287.73      249.18     18.05 o 
  -7   7  10       73.23       69.29     18.19 o 
  -5   7  10      800.78      765.96     36.45 o 
  -3   7  10      126.33      113.54     16.32 o 
  -1   7  10      105.58      113.19     19.02 o 
 -16   0  11        2.91       -1.41     18.19 o 
 -14   0  11      681.59      726.35     42.23 o 
 -12   0  11        2.47       -2.98     10.87 o 
 -10   0  11      986.89      992.32     57.44 o 
  -8   0  11     2368.69     2272.80     88.85 o 
  -6   0  11      407.36      430.02     33.18 o 
  -4   0  11       17.67       21.69     15.68 o 
  -2   0  11       20.78       28.54     13.28 o 
   0   0  11      165.38      168.14     24.31 o 
   2   0  11      656.06      659.25     37.78 o 
   4   0  11       42.81       32.37     10.38 o 
 -15   1  11        7.17       13.25     10.04 o 
 -13   1  11      196.10      190.13     14.00 o 
 -11   1  11      208.49      197.73     14.77 o 
  -9   1  11     1291.41     1330.92     41.71 o 
  -7   1  11      750.36      826.87     38.14 o 
  -5   1  11       31.29       33.37      8.47 o 
  -3   1  11      419.89      426.01     17.79 o 
  -1   1  11       18.98       24.50      7.23 o 
   1   1  11      525.69      530.58     25.24 o 
   3   1  11      189.50      212.39     15.64 o 
   5   1  11      496.55      459.12     27.59 o 
 -14   2  11      527.31      535.09     26.17 o 
 -12   2  11        2.80        6.03      8.47 o 
 -10   2  11      214.97      234.65     18.35 o 
  -8   2  11      435.71      408.76     15.00 o 
  -6   2  11      250.36      263.48     18.21 o 
  -4   2  11      460.69      487.39     26.22 o 
  -2   2  11      704.17      714.08     32.80 o 
   0   2  11      299.37      278.62     15.26 o 
   2   2  11      815.76      896.48     34.44 o 
   4   2  11      123.10      109.60     12.23 o 
 -13   3  11      248.78      245.82     16.01 o 
 -11   3  11       38.81       43.78     10.43 o 
  -9   3  11       44.68       49.14     15.58 o 
  -7   3  11       40.63       40.24     13.80 o 
  -5   3  11      389.32      371.15     25.45 o 
  -3   3  11     2207.61     2267.49     98.77 o 
  -1   3  11      293.41      271.27     13.42 o 
   1   3  11      557.05      570.60     26.58 o 
   3   3  11      252.87      290.72     18.25 o 
 -12   4  11       12.20        7.75      8.92 o 
 -10   4  11       21.79       31.30     10.32 o 
  -8   4  11      114.91      109.78     10.69 o 
  -6   4  11      238.22      237.77     15.69 o 
  -4   4  11      653.78      605.58     29.22 o 
  -2   4  11      818.50      808.83     28.98 o 
   0   4  11      260.74      248.45     19.57 o 
   2   4  11      419.72      416.49     20.96 o 
 -11   5  11      116.10      110.88     11.29 o 
  -9   5  11      178.03      178.83     17.73 o 
  -7   5  11      225.07      264.95     19.20 o 
  -5   5  11      157.41      146.29     14.92 o 
  -3   5  11      655.90      611.45     35.69 o 
  -1   5  11       63.57       67.31     18.08 o 
   1   5  11      180.18      130.90     14.97 o 
 -10   6  11      255.53      262.67     18.44 o 
  -8   6  11      440.68      392.37     23.82 o 
  -6   6  11      202.01      191.69     20.58 o 
  -4   6  11       83.92       92.02     17.03 o 
  -2   6  11      153.58      147.81     14.74 o 
 -14   0  12      344.63      360.64     29.76 o 
 -12   0  12      390.78      360.46     32.09 o 
 -10   0  12      710.47      685.78     36.67 o 
  -8   0  12      605.93      516.46     63.68 o 
  -6   0  12       48.52       25.88     22.55 o 
  -4   0  12       46.16       38.65     10.42 o 
  -2   0  12      958.47      891.03     47.94 o 
   0   0  12      127.49      117.50     15.57 o 
   2   0  12      323.73      320.53     24.75 o 
 -13   1  12      427.13      430.66     23.86 o 
 -11   1  12      318.91      303.92     21.88 o 
  -9   1  12      840.52      829.80     28.48 o 
  -7   1  12       68.25       81.42     13.81 o 
  -5   1  12       28.40       21.72     14.79 o 
  -3   1  12      421.14      440.61     21.69 o 
  -1   1  12      878.45      927.27     42.16 o 
   1   1  12        8.97       10.47      8.17 o 
   3   1  12      410.28      394.31     21.73 o 
 -14   2  12      131.98      143.43     12.37 o 
 -12   2  12      237.01      219.82     16.56 o 
 -10   2  12       33.40       40.78     28.73 o 
  -8   2  12      276.88      273.58     21.73 o 
  -6   2  12      749.04      768.52     29.87 o 
  -4   2  12      287.65      291.77     19.43 o 
  -2   2  12      427.58      457.29     27.64 o 
   0   2  12      222.22      245.44     15.97 o 
   2   2  12      781.55      807.35     31.38 o 
 -13   3  12      241.66      227.67     18.91 o 
 -11   3  12       10.81       12.14      8.85 o 
  -9   3  12       41.08       45.44     26.20 o 
  -7   3  12      600.47      573.40     27.41 o 
  -5   3  12     1109.69     1100.23     39.44 o 
  -3   3  12      524.60      526.70     35.01 o 
  -1   3  12      326.29      357.73     27.16 o 
   1   3  12      149.10      129.28     16.94 o 
 -12   4  12       57.51       58.95     13.98 o 
 -10   4  12        2.10        2.95      7.55 o 
  -8   4  12      250.09      215.67     19.40 o 
  -6   4  12     1001.60      962.48     53.08 o 
  -4   4  12      428.00      406.47     25.66 o 
  -2   4  12      265.44      237.54     22.13 o 
   0   4  12       33.74       26.64     15.40 o 
  -9   5  12      347.44      337.87     20.99 o 
  -7   5  12      219.15      216.90     17.45 o 
  -5   5  12       74.35       70.72     17.98 o 
  -3   5  12      291.65      278.79     23.17 o 
 -12   0  13      602.82      555.82     38.01 o 
 -10   0  13        3.96       12.17     18.07 o 
  -8   0  13      282.90      286.48     36.26 o 
  -6   0  13      592.60      654.96     64.32 o 
  -4   0  13      409.68      436.77     48.05 o 
  -2   0  13        4.77        3.84     11.02 o 
   0   0  13      421.02      381.94     28.80 o 
 -13   1  13      567.79      566.22     25.90 o 
 -11   1  13      136.43      128.83     13.20 o 
  -9   1  13        2.52        3.33      9.91 o 
  -7   1  13      125.56      127.67     17.12 o 
  -5   1  13      129.80      121.66     18.43 o 
  -3   1  13      476.80      489.06     28.46 o 
  -1   1  13      218.92      228.22     17.61 o 
 -12   2  13        7.23        8.69     11.94 o 
 -10   2  13      358.12      367.30     21.74 o 
  -8   2  13      225.12      207.11     24.23 o 
  -6   2  13      425.45      433.09     43.46 o 
  -4   2  13      255.51      281.66     19.33 o 
  -2   2  13      347.04      336.44     24.29 o 
 -11   3  13       50.54       43.76     19.81 o 
  -9   3  13     1167.18     1142.25     66.13 o 
  -7   3  13      722.29      715.67     53.40 o 
  -5   3  13        3.55        6.57      6.74 o 
  -3   3  13      700.31      745.91     40.33 o 
  -8   4  13      409.50      368.86     29.08 o 
  -6   4  13      392.46      387.03     24.38 o 
  -4   4  13       88.29       72.60     27.49 o 
 -10   0  14        6.83       33.95     27.29 o 
  -8   0  14       30.12       27.42     18.19 o 
  -6   0  14      479.32      518.51     51.50 o 
  -4   0  14       60.33       15.89     58.42 o 
  -9   1  14      535.22      533.89     37.27 o 
  -7   1  14      106.48      118.24     20.61 o 
  -5   1  14      131.76      123.16     17.69 o 
  -8   2  14       51.86       48.45     26.10 o 
  -6   2  14      691.44      694.06     50.02 o 
                                                 
 
